# Supplementary material for: Antimicrobial Resistance and Pathotypes of Escherichia coli Isolates from Yellow-Legged Seagulls (Larus michahellis) in Central Italy
Source: Animals (Basel). 2024 Oct 22;14(21):3048. doi: 10.3390/ani14213048 (PMC11545632; doi:10.3390/ani14213048)
Supplement: Supplementary file 1 [file animals-14-03048-s001.zip]

Archive with 1 entries (1 files):
- animals-3240053-supplementary.pdf
